# Supplementary material for: Development of an exercise programme for balance abilities in people with multiple sclerosis: a development of concept study using Rasch analysis
Source: Arch Physiother. 2021 Dec 15;11:29. doi: 10.1186/s40945-021-00120-3 (PMC8672542; doi:10.1186/s40945-021-00120-3)
Supplement: Supplementary file 2 — Additional file 2. Pool of 98 balance exercises. File format: xlsx. 98 balance exercises were identified after the literature search. Two authors (KMS, LND) classified involved balance components (such as stability limits, ankle strategy or static balance) indicated with an x. [file 40945_2021_120_MOESM2_ESM.xlsx]

## Sheet: Sheet1
Exercises	Stability limits	Ankle strategy	Hip strategy	Step strategy	Reactive balance control	Anticipatory balance control	Transitions	Sensory strategies	Gait	Dual tasks	Static balance	Dynamic balance	Biomeca-nical constrains	Strength
A smaller BOS	x	x									x
Ankle reactive	x	x			x
Ankle mobility 1		x											x
Ankle mobility 2		x											x
Ankle mobility 3		x									x		x
Anterior posterior step left				x					x			x
Anterior posterior step right				x					x			x
Anterior posterior weight swift left	x			x					x			x
Anterior posterior weight swift right	x			x					x			x
As if touching				x								x
Chair rise against wall							x					x		x
Chair rise against wall, eyes closed							x	x				x		x
Chair rise arms crossed							x					x		x
Chair rise normal							x					x		x
Chair rise with armrests							x					x		x
Chair rise with help front							x					x		x
Chair rise with rucksack							x					x		x
Chair rise, instable chair					x		x	x				x		x
Different walking									x			x
Feel both soles	x							x			x
Feel one-sole rolling	x							x				x
Foot in basket				x		x			x		x	x
Heel rise 1	x	x										x		x
Heel toe sway	x	x										x
Hip elevator				x					x			x		x
Hip flex lying down			x									x
Hip mobility 1			x	x					x				x
Hip mobility 2			x	x					x				x
Hip mobility 3			x	x					x			x	x
Unstable one leg squad					x			x	x			x		x
Launges									x			x		x
Moving bucket	x		x				x				x	x
One-leg arm sway	x	x	x						x		x
One-leg squat, sideways				x					x			x	x	x
One-leg stand	x	x	x						x		x
One-leg stand with help	x	x							x		x
Push and release	x			x	x							x
Reaching back rotation	x		x								x
Reaching diagonal	x		x									x
Reaching down front	x		x								x
Reaching far front	x		x								x
Reaching front rotation	x		x								x
Reaching over table	x		x								x
Rope circle						x			x			x
Rotation lying down				x					x			x		x
Rotation standing 1	x	x						x			x
Rotation standing 2	x	x						x			x
Sideways cross-step with help				x					x			x
Sideways cross-walking right and left				x					x			x
Slalom walking						x			x			x
Slow-motion step				x					x			x
Squat 1	x		x									x		x
Stairs diagonal				x			x		x			x		x
Stairs double step				x			x		x			x		x
Stairs one foot step				x			x		x			x		x
Standing arm sway	x	x									x	x
Standing arms forward	x	x									x
Standing eyes closed	x	x						x		x	x
Standing eyes closed with help	x	x						x			x
Standing feet aligned	x	x									x
Standing feet aligned eyes closed	x	x						x			x
Standing feet together	x	x									x
Standing feet together eyes closed	x	x						x			x
Standing on a pillow	x	x				x		x			x
Standing rolling a ball									x		x	x
Standing step arms foward				x					x		x
Standing tree		x									x
Standing throw and catch	x	x	x		x	x				x		x
Step arms crossed				x								x
Step in halfmoon				x					x			x
Stepper with pillow				x	x	x	x	x	x			x		x
Stepping over something				x			x		x			x
Stepping over something with help				x			x		x			x
The back bridge 1			x	x					x		x			x
The back bridge 2			x	x					x		x			x
Tip tap on stepper				x		x		?	x		x	x
Tip tap standing	x	x		x					x		x	x
Turning while walking								x	x	x		x
Walking arms crossed									x			x
Walking feet touching, arms forward, eyes closed								x	x			x
Standing on a line arms out	x	x									x
Walking on a line with a glass of water						x	x		x	x		x
Walking on a towel				x		x		x	x			x
Walking with big steps				x					x			x
Walking barefoot				x				x	x			x
Walkning on a line while counting						x		x	x	x		x
Walking spiral								x	x	x		x
Keep sitting balance	x						x				x
Sitting sway anterior posterior	x											x
Keep sitting balance legs crossed	x						x				x
Keep sitting balance while crossing legs	x						x					x
Touching elbow left and right	x						x					x
Lift pelvis left and right	x						x					x
Rotate shoulder girdle left and right	x											x
Rotate pelvic girdle left and right	x											x
Sway around	x	x									x
Heel toe sway with help	x	x										x
Heel rise one-leg	x	x										x		x
