# Supplementary material for: Development of an exercise programme for balance abilities in people with multiple sclerosis: a development of concept study using Rasch analysis
Source: Arch Physiother. 2021 Dec 15;11:29. doi: 10.1186/s40945-021-00120-3 (PMC8672542; doi:10.1186/s40945-021-00120-3)
Supplement: Supplementary file 4 — Additional file 4. Similarity matrix. File format: xlsx. The number of times a pair of exercises were grouped together and the percentage of participants agreeing with an exercise pairing are shown. [file 40945_2021_120_MOESM4_ESM.xlsx]

## Sheet: Additional_file_4
	Standing with wide stance	Semitandem stance	Tandem stance, feets apart	Standing with feet (close) together ?	Tandem stance	One leg stance	Step stance with wide feet position	Stepping sidewards	Stepping backwards	Stepping forwards rest five seconds in a step stance position	Stand on both feet, move your body forward until you feel that you loose your balance, then make a step	Stand next to table, roll a ball on the table as far away as possible	Standing and moving body to the side	Stand with a wall 3/4 foot behind you. Move backwards without loosing balance	Stand, facing a wall, move body and hands towards wall	Walk on your heels	Walk on your toes	Walk backwards (be sure to check that walkway is "clean")	Walk on an imagery line (i.e. feet not wide apart)
Standing with wide stance		100	100	92	92	84	84	0	0	0	0	0	0	7	7	0	0	0	0
Semitandem stance	100		100	92	92	84	84	0	0	0	0	0	0	7	7	0	0	0	0
Tandem stance, feets apart	100	100		92	92	84	84	0	0	0	0	0	0	7	7	0	0	0	0
Standing with feet (close) together ?	92	92	92		100	84	76	0	0	0	0	0	0	15	15	0	0	0	0
Tandem stance	92	92	92	100		84	76	0	0	0	0	0	0	15	15	0	0	0	0
One leg stance	84	84	84	84	84		76	0	0	0	7	15	15	7	7	0	0	0	0
Step stance with wide feet position	84	84	84	76	76	76		15	7	7	7	0	7	0	0	0	0	7	0
Stepping sidewards	0	0	0	0	0	0	15		76	69	69	0	7	0	0	23	23	30	23
Stepping backwards	0	0	0	0	0	0	7	76		92	92	7	0	0	7	7	7	15	15
Stepping forwards rest five seconds in a step stance position	0	0	0	0	0	0	7	69	92		84	7	0	0	7	7	7	15	15
Stand on both feet, move your body forward until you feel that you loose your balance, then make a step	0	0	0	0	0	7	7	69	92	84		15	7	0	7	0	0	7	7
Stand next to table, roll a ball on the table as far away as possible	0	0	0	0	0	15	0	0	7	7	15		92	76	69	0	0	0	7
Standing and moving body to the side	0	0	0	0	0	15	7	7	0	0	7	92		76	69	0	0	0	0
Stand with a wall 3/4 foot behind you. Move backwards without loosing balance	7	7	7	15	15	7	0	0	0	0	0	76	76		92	7	7	0	7
Stand, facing a wall, move body and hands towards wall	7	7	7	15	15	7	0	0	7	7	7	69	69	92		7	7	0	7
Walk on your heels	0	0	0	0	0	0	0	23	7	7	0	0	0	7	7		100	92	92
Walk on your toes	0	0	0	0	0	0	0	23	7	7	0	0	0	7	7	100		92	92
Walk backwards (be sure to check that walkway is "clean")	0	0	0	0	0	0	7	30	15	15	7	0	0	0	0	92	92		84
Walk on an imagery line (i.e. feet not wide apart)	0	0	0	0	0	0	0	23	15	15	7	7	0	7	7	92	92	84
